# Supplementary material for: Effects of Digital Nature Interventions on Positive Psychological Outcomes: A Scoping Review
Source: Behav Sci (Basel). 2026 Jul 22;16(7):1257. doi: 10.3390/bs16071257 (PMC13405956; doi:10.3390/bs16071257)
Supplement: Supplementary file 1 [file behavsci-16-01257-s001.zip]

Archive with 1 entries (1 files):
- behavsci-4313907-supplementary.pdf
